# Supplementary material for: Molecular Subtypes, Metastatic Pattern and Patient Age in Breast Cancer: An Analysis of Italian Network of Cancer Registries (AIRTUM) Data
Source: J Clin Med. 2021 Dec 14;10(24):5873. doi: 10.3390/jcm10245873 (PMC8706111; doi:10.3390/jcm10245873)
Supplement: Supplementary file 1 [file jcm-10-05873-s001.zip]

Archive with 1 entries (1 files):
- jcm-1453542-supplementary.pdf
